# Supplementary material for: Chemically Dual-Modified Biochar for the Effective Removal of Cr(VI) in Solution
Source: Polymers (Basel). 2021 Dec 23;14(1):39. doi: 10.3390/polym14010039 (PMC8747338; doi:10.3390/polym14010039)
Supplement: Supplementary file 1 [file polymers-14-00039-s001.zip]

Archive with 1 entries (1 files):
- polymers-1491981-supplementary.pdf
